# Supplementary material for: Optic disc microvasculature dropout in primary open-angle glaucoma measured with optical coherence tomography angiography
Source: PLoS One. 2018 Aug 7;13(8):e0201729. doi: 10.1371/journal.pone.0201729 (PMC6080778; doi:10.1371/journal.pone.0201729)
Supplement: S1 Dataset — (XLSX) [file pone.0201729.s002.xlsx]

## Sheet: Sheet1
maskedid	age	eye	md	psd	gender0M1F	LCD 0/1	EnFaceDropout0/1	Bmode0undetermine1determine	MvdDNo0Pseudo1Drop2	MvdPDropout0/1	axiallenght	systolicBP	diastolicBP	meanBP	OPP	racial0W1B2A	pachy_avg	IOP	sdoct_discarea	sdoct_areacdratio	sdoct_avgrnfl	sdoct_suprnfl	sdoct_infrnfl	sdoct_tempo	sdoct_superior	sdoct_nasal	sdoct_inferior	disc45_peripapillary	disc45_rpc_nasal	disc45_rpc_inferiornasal	disc45_rpc_inferiortemporal	disc45_rpc_superiortemporal	disc45_rpc_superiornasal	disc45_rpc_temporal	DM	High BP	MedNo	Surgery	Laser	cataractsurgery	SSI30	Inside Disc	DiscTemporal	Disc-N	Disc-IN	Disc-IT	Disc-ST	Disc-SN	Disc-T
1	64	OS	-3.24	3.97	1	0	0		0	0	23.22	129	91	103.667	45.1111	0	582.33	24	2.38	0.52	102.5	103.67	101.33	74.23	130.72	70.68	134.36	63.67	60.55	62.13	66.87	66.85	63.64	65.2	0	1	0	0	0	0	69	57.82	57.2218	53.33	68.66	64.33	59.68	57.87	52.97
2	67	OS	-5	5.74	0	1	1	1	2	0	24.68	110	76		41.2222	0	588.33	17	2.15	0.58	57.3	55.88	58.72	53.06	64.23	46.49	65.42	44.27	42.45	42.9	57.92	47.72	35.29	43.52	0	0	4	0	1	0	55	44.86	40.6612	48.05	48.07	43.26	39.37	51.33	40.08
3	86	OD	-8.61	7.67	1	0	1	0	1	0	23.23	130	84	99.3333	48.2222	0	525	18	1.76	0.6	56.4	60.31	52.5	43.22	75.7	45.69	60.98	50.24	48.37	45.49	49.9	51.64	52.43	53.13	0	1	0	0	1	1	52	54.72	50.8229	59.32	65.72	49.97	56.7	48.68	48.59
4	51	OD	-1.06	2.36	0	0	1	0	1	0	25.1	114	71	85.3333	40.8889	0	521.33	16	2.31	0.68	71.19	74.28	68.11	50.18	89.52	61.94	83.14	65.52	67.07	63.31	67.83	70.78	53.95	66.54	0	0	1	0	0	0	58	55.27	49.0241	56.44	68.24	66.13	47.25	62.88	42.21
5	79	OD	-17.21	12.57	0	0	1	1	2	1	27.45	115	70	85	51.6667	0	425.33	5	1.3	0.6	41.46	44.27	38.66	31.33	51.98	37.18	45.37	38.62	38.78	27.75	37.19	41.34	41.12	42.01	0	1	2	1	1	0	57	56.92	53.75	58.42	50.9	48.58	65.85	68.58	50.67
6	66	OS	-1.16	2.63	0	0	0		0	0	26.82	133	81	98.3333	47.5556	0	564.67	18	1.27	0.03	85.09	83.83	86.36	73.74	100.2	57.78	108.64	54.56	52.9	60.97	58.82	51.58	54.23	53.11	0	1	1	0	0	1	51	62.14	55.0647	65.48	64.53	50.78	54.32	79.75	57.3
7	67	OD	-4.74	5.88	1	0	0		0	0	23.16	116	93	100.667	57.1111	1	502.67	10	2.52	0.67	79.92	71.12	88.72	65.14	78.73	69.75	106.05	63.86	59.58	63.56	71.47	63.1	58.88	68.41	1	1	3	1	1	0	69	55.24	56.1988	57.45	52.43	54.18	61.5	49.16	54.74
8	80	OD	-13.99	12.89	0	0	1	1	2	1	24.73	98	67	77.3333	43.5556	0	442.33	8	1.48	0.74	56.59	57.57	55.61	34.01	68.25	61.25	62.85	44.09	55.13	48.36	38.62	42.14	35.78	35.84	0	1	0	1	1	1	60	45.69	37.3747	46.49	56.94	40.6	41.27	60.78	34.21
9	68	OD	-5.59	3.15	0	1	1	1	2	1	24.09	125	82	96.3333	51.2222	0	494.67	13	2.5	0.83	68	68.26	67.74	50.18	75.56	65.85	80.4	54.17	57.55	50.63	54.84	49.19	49.06	55.87	0	1	1	0	0	0	64	56.16	51.8718	61.01	54.87	57.49	51.5	61.54	49.54
10	61	OS	-11.31	13.93	1	1	1	1	2	0	24.76	115	67	82.9917	39.3333	2	586	16	2.17	0.57	82	95	69	73	117	67	71	61.86	62.19	63.68	42.31	60.35	65.28	68.82	0	0	0	0	0	0	61	64.76	66.9388	61.78	60.71	59.66	69.13	68.08	69.2
11	86	OS	-11.27	9.232	1	0	0		0	0	23.05	145	65	91.6667	43.1111	2	505.67	18	3.03	0.72	82.73	79.08	86.39	63.53	92.52	69.94	104.94	57.32	51.85	56.23	69.05	61.12	49.2	61.06	0	1	3	0	0	0	47	52.55	53.5729	48.2	56.92	63.44	53.5	53.06	49.22
12	79	OD	-7.9	12.04	0	1	1	0	1	0	25.62	113	73	86.3333	48.5556	0	572.67	9	1.51	0.54	65.65	66.25	65.05	47.52	75.48	61.93	77.67	53.21	46.62	60.89	55.06	53.44	49.61	58.21	0	1	4	1	1	1	52	50.25	42.09	51.54	63.89	58.75	28.13	63.45	40.89
13	59	OD	-13.23	13.24	0	1	1	0	1	0	22.33	131	93	105.667	62.4444	0	560.33	8	1.86	0.23	77.36	92.32	62.41	72.86	104.87	64.17	67.55	49.48	51.75	46.64	34.92	60.05	33.08	57.64	0	0	2	1	1	1	48	56.01	50.42	60.47	56.81	44.5	50.76	66.75	52.9
14	82	OS	-1.84	2.8	0	0	1	0	1	0	24.97	120	83	95.3333	37.5556	0	527.67	26	1.43	0.36	84.86	84.29	85.42	55.88	105.29	66.34	111.91	61.91	61.68	67.78	67.65	64.29	52.13	60.35	0	0	2	0	1	1	63	54.03	55.77	48.75	54.46	60.23	44.02	61.93	59.01
15	80	OS	-10.21	11.78	1	1	1	1	2	1	17.91	166	89	114.667	62.4444	0	563.67	14	2.32	0.75	67.75	74.25	61.25	58.38	87.1	54.82	70.7	55.6	58.27	61.25	35.72	58.75	48.18	61.25	0	0	1	0	0	1	64	57.06	54.6435	60.13	62.99	38.04	52.76	55.31	62.86
16	66	OD	-9.23	10.55	0	1	0		0	0	25.05	127	84	98.3333	52.5556	0	568.67	13	1.7	0.56	74.67	80.7	68.65	63.88	94.41	64.25	76.16	55.55	54.82	55.15	41.87	60.16	54.39	61.62	0	1	0	1	1	0	49	56.15	54.8682	51.68	66.14	59.54	55.57	59.89	52.48
17	92	OD	-3.75	2.59	1	1	0		0	0	23.39	103	73	83	33.3333	1	519.67	22	1.91	0.38	75.67	74.17	77.17	58.53	89.13	59.84	95.17	54.3	48.12	60.57	53.01	49.01	57.99	60.12	0	1	0	1	1	0	75	51.24	49.4882	47.8	50.46	50.88	40.78	65.61	52.74
18	85	OS	-7.55	5.08	1	1	1	0	1	0	22.45	119	80	93	49	0	515.67	13	1.75	0.32	79.4	84.6	74.2	59.05	105.86	58.05	94.64	54.64	47.95	49.46	67.1	63.96	49.89	57.11	1	1	3	0	0	0	58	56.64	52.04	54.13	65.42	58.52	43.22	68.24	53.08
19	90	OD	-5.2	6.95	1	1	0		0	1	23.47	142	70	94	50.6667	0	464.67	12	2.27	0.8	62.69	67.35	58.02	48.25	85.2	53.48	63.82	52.33	47.8	49.01	53.32	54.85	47.74	60.25	0	1	3	0	1	0	73	56.55	51.16	59.55	64.55	49.72	52.06	61.78	51.4
20	78	OD	-3.4	5.84	1	1	1	1	2	1	23.42	137	87	103.667	59.1111	1	550.33	10	2.11	0.5	85.16	90.73	79.58	62.86	105.27	81.64	90.85	57.96	58.6	55.89	46.07	62.68	62.32	59.4	0	1	0	1	1	1	73	61.15	58.9035	60.53	68.03	48.18	59.06	65.93	63.6
21	85	OD	-6.27	2.14	1	1	0		0	0	23.47	125	81	95.6667	47.7778	0	495.67	16	1.73	0.76	68.59	69.84	67.33	47.7	83.88	54.97	87.8	49.89	41.47	55.65	47.92	59.36	39.78	58.81	0	1	2	0	1	1	65	56.71	53.3771	66.38	52.65	53.07	46.23	55.09	56.69
22	76	OD	-3.04	5.6	0	0	1	0	1	0	21.7	151	76	101	56.3333	0	519.33	11	1.72	0.7	84.23	92.22	76.24	68.46	113.78	66.23	88.44	58.92	55.38	66.56	49.02	63.72	66.49	58.65	0	1	4	0	1	0	57	50.98	50.0288	49.97	46.33	57.97	59.59	58.51	42.25
23	84	OD	-4.39	5.73	1	0	1	0	1	0	23.47	118	65	82.6667	42.1111	0	463	13	1.27	0.37	66.48	72.71	60.25	56.95	90.8	49.66	68.5	52.04	42.36	59.88	50.51	57.27	46.63	61.07	0	1	2	1	1	1	66	61.59	57.6612	67.84	64.43	56.2	55.93	60.46	59.08
24	86	OD	-20.89	12.59	0	0	1	0	1	1	24.93	128	83	98	56.3333	0	529.33	9	2.08	0.82	58.13	62.09	54.17	57.11	62.45	51.94	61.02	48.26	46.69	40.89	45.51	45.3	45.31	57.86	0	1	1	1	1	1	50	50.3	48.9682	44.71	58.09	47.91	50.72	60.46	48.66
25	77	OS	-3.57	2.49	0	1	1	0	1	0	24.37	161	95	117	66	0	545.67	12	1.91	0.72	69.22	73	65.44	53.21	85.37	59.84	78.48	53.02	50.74	55.54	55.46	52.79	51.35	54.42	0	1	4	0	1	0	64	63.92	62.2024	64.82	64.76	63.94	60.38	67.71	62.24
26	68	OD	-2.55	2.25	0	1	1	0	1	1	23.46	143	82	102.333	52.2222	0	575.33	16	0.89	0.42	77.32	84.69	69.95	49.3	107.25	68.54	84.18	63.44	61.12	68.92	61.99	70.95	56.56	64.4	1	1	3	0	1	0	63	60.4	54.7247	61.32	66.64	52.64	50.7	72.57	57.44
27	86	OD	-0.63	2.43	1	0	1	0	1	0	24.16	146	94	111.333	62.2222	0	623	12	2.06	0.55	90.58	96.2	84.97	89.45	107.2	70.39	95.28	61.16	56.69	56.25	49.68	72.37	62.08	68.51	0	1	2	0	1	1	61	45.86	37.7988	44.39	69.61	38.31	52.18	62.8	31.18
28	59	OD	-2.18	2.39	0	0	0		0	0	23.59	130	93	105.333	52.2222	0	544	18	2.64	0.49	73.21	78.44	67.98	72.42	86.12	59.98	74.33	50.37	48.49	37.34	51.55	59.8	45.12	56.22	0	1	0	1	0	0	57	59.22	58.0835	54.81	65.48	54.88	52.34	69.5	62.06
29	90	OS	-22.61	6.7	1	1	1	0	1	0	23.94	147	83	104.333	64.5556	0	516.33	5	2.4	0.51	59.66	60.12	59.21	52.99	70.26	44.8	70.59	41.87	34.05	35.96	46.22	53.27	36.78	49.3	0	1	2	1	1	0	55	52.23	52.5388	46.23	57.79	51.2	54.64	59.68	52.2
30	82	OS	-4.86	4.72	0	0	0		0	0	23.37	129	81	97	43.6667	0	570.33	21	1.43	0.13	67.92	68.9	66.94	45.84	84.68	53.69	87.47	52.68	49.56	37.81	67.12	60.46	51.79	53.55	0	0	1	0	0	0	59	56.86	52.8176	54.68	61.33	69.84	54.87	72.41	44.34
31	81	OS	-2.6	2.6	0	1	1	0	1	0	22.43	144	89	107.333	61.5556	0	492.67	10	2.28	0.59	80.88	84.29	77.48	64.33	97.58	70.04	91.59	47.27	47.77	47.26	43.85	52.07	27.49	55.58	0	1	0	1	0	1	48	55.93	60.7318	47.01	51.27	55.32	62.21	63.06	62.48
32	72	OS	-4.43	5.43	0	0	1	0	1	0	24.54	150	89	109.333	54.8889	0	552.33	18	1.66	0.69	82.51	87.13	77.9	60.33	98.91	81.74	89.07	57.3	60.86	58.46	67.05	51.63	52.16	52.8	0	1	2	1	1	1	67	46.52	35.0924	51.42	65.13	38.87	35.73	62.17	33.13
33	81	OD	-2.42	4.38	0	1	1	1	2	0	24.08	136	93	107.333	61.5556	0	596	10	2.23	0.78	68.54	62.92	74.17	49.55	73.51	55.65	95.47	53.92	51.22	56.06	65.93	52.48	49.75	53.32	0	1	2	0	0	0	62	53.6	50.8818	56.71	56	46.09	56.6	54.54	50.47
34	78	OS	-1.7	2.25	0	0	1	0	1	0	24.48	116	77	90	44	0	510.33	16	1.84	0.57	87.43	90.27	84.59	79.49	102.18	72.49	95.55	57.38	57.88	53.72	49.34	55.4	52.01	66.03	0	0	4	1	1	1	59	46.11	46.3035	36.06	52.33	53.72	45.33	58.57	43.44
35	43	OD	-10.07	13.59	0	1	0		0	1	25.01	124	87	99.3333	61.2222	2	586	5	2.64	0.3	89.77	102.8	76.74	77.83	113.99	79.9	87.36	54.6	56.49	50.84	42.48	58.65	53.26	58.45	0	0	0	1	0	0	62	57.43	65.5941	54.02	39.11	63.47	61.54	62	68.34
36	71	OD	-2.08	8.14	0	1	0		0	0	25.29	115	75	88.3333	45.8889	0	593	13	1.33	0.48	73.09	85.01	61.17	71.5	103.37	63.83	53.65	54.54	52.58	49.56	43.1	65.13	45.3	64.46	0	1	3	0	0	0	63	65.25	62.0541	68.13	67.41	63.65	53.11	69.41	65.32
37	94	OD	-2.22	4.68	0	1	1	1	2	1	24.18	144	81	102	62	0	509	6	2.3	0.72	71.87	76.03	67.7	47.35	93.39	66.39	80.35	51.99	52.72	56.84	38.73	55.42	47.49	55.69	0	1	0	1	1	0	45	45.78	46.1053	43.22	54.46	48.49	45.51	41.89	45.31
38	72	OD	-0.88	2.22	0	0	0		0	0	24.54	102	68	79.3333	40.8889	0	554.33	12	1.98	0.5	89.65	83.25	96.05	58.75	100.91	71.47	127.48	61.55	60.78	64.32	64.58	68.7	54.36	60.06	0	0	3	0	0	0	70	64.75	60.1571	66.77	68.87	66.24	61.56	71.84	56.83
39	81	OD	-2.47	2.33	1	1	1	1	2	0	22.88	125	72	89.6667	50.7778	2	497.33	9	2.39	0.67	77.35	79.72	74.99	58.56	94.68	70.53	85.65	56.66	58.75	58.06	59.34	62.93	39.9	57.19	0	1	1	0	0	0	52	52.29	48.9465	55.98	48.58	49.54	43.62	60.52	51.05
40	85	OD	-2.35	2.42	0	0	1	0	1	0	24.01	130	82	98	54.3333	0	522.67	11	1.91	0.59	75.89	71.08	80.7	71.38	75.08	54.76	102.34	53.85	44.3	57.99	61.06	58.62	51.36	59.35	0	0	2	0	1	0	49	49.77	45.6453	52.16	54.61	52.06	46.96	54.48	42.21
41	68	OS	-0.54	5.85	1	0	0		0	0	25.27	110	70	83.3333	43.5556	0	516.33	12	1.53	0.56	76.45	70.76	82.14	69.13	73.14	64.86	98.66	63.9	59.9	64.5	64.99	67.94	59.77	68.07	0	0	1	0	1	0	69	62.12	62.4153	62.65	53.47	60.76	66.13	68.12	61.5
42	83	OS	-4	3.58	1	1	0		0	0	24.98	127	78	94.3333	52.8889	1	504.33	10	2.19	0.32	88.88	90.07	87.69	59.42	115.13	69.13	111.86	54.39	48.71	58.57	62.06	52.95	56	55.44	1	1	3	1	1	0	56	55.88	55.1365	51.07	64.81	51.65	50.92	61.8	58.56
43	66	OS	-3.52	2.89	1	0	1	0	1	0	23.37	135	93	107	53.3333	1	558	18	2.12	0.4	90.68	85.78	95.58	70.45	101.93	68.67	121.68	60.98	58.78	64.04	62.09	55.24	59.35	65.11	0	1	0	0	0	0	79	62.45	61.8182	63.07	58.62	64.89	58.72	66.5	61.83
44	78	OD	-1.72	1.99	1	1	1	1	2	1	22.4	125	82	96.3333	58.2222	0	510.67	6	2.27	0.42	98.9	104.72	93.08	82.08	116.6	89.53	107.41	60.17	60.88	54.44	52.64	65.8	54.64	65.3	0	1	1	1	1	1	54	52.65	48.6353	54.16	61.84	53.78	49.69	54.6	45.88
45	61	OS	-2.78	3.6	1	0	0		0	0	24.08	123	92	102.333	58.2222	1	578	10	2.82	0.72	68.91	59.06	78.76	32.02	76.39	57.57	109.65	61.39	63.17	59.65	62.97	59.86	59.17	61.34	0	0	0	1	0	0	80	58.7	57.8971	56.59	61.81	58.16	52.7	62.81	60.09
46	74	OS	-7.11	2.02	0	0	0		0	0	26.85	130	98	108.667	61.4444	1	529.33	11	1.81	0.7	62.38	66.77	58	42.09	75.8	60.17	71.46	50.28	56.37	67.13	42.86	50.48	61.71	33.07	1	1	3	1	0	1	53	60.69	59.9071	61.98	59.2	61.9	60	61.54	58.98
47	75	OD	-7.55	9.91	0	1	1	1	2	1	24.99	125	75	91.6667	54.1111	1	529	7	1.75	0.61	71.45	78.91	64	54.78	85.37	72.23	73.43	57.2	56.38	66.97	35	51.53	56.58	66.85	0	1	0	1	1	0	66	58.58	54.4841	63.43	59.34	40.52	58.76	63.11	58.79
48	61	OD	-5.99	9.95	1	1	1	0	1	0	23.04	112	80	90.6667	45.4444	1	565.33	15	2.47	0.09	71.42	60.11	82.74	43.02	67.83	60.64	114.2	55.16	53.17	55.09	60.09	46.95	46.59	63.32	1	1	4	0	0	0	66	53.61	49.2071	55.5	64.56	51.73	47.33	54.49	48.92
49	59	OD	-21.11	11.86	0	1	1	1	2	1	25.34	117	82	93.6667	44.4444	1	528.33	18	1.47	0.72	52.62	54.59	50.65	31.87	61.82	59.34	57.46	51.25	56.84	51.85	47.87	46.55	47.87	49.01	1	0	4	0	1	0	50	37.56	27.0871	47.61	40.66	16.44	50.44	56.43	21.44
50	76	OS	-5.64	3.7	0	0	1	0	1	0	22.24	114	77	89.3333	41.5556	1	494	18	2.58	0.74	104.34	109.35	99.34	92.8	129.29	81.35	113.93	63.7	60.3	56.53	64.99	63.83	62.78	70.99	0	1	2	0	0	0	56	47.27	50.6553	41.11	48.74	42.1	33.82	49.26	61.94
51	50	OD	-1.56	5.54	0	1	0		0	0	24.67	130	93	105.333	58.2222	2	542.33	12	2.52	0.76	72.45	76.06	68.84	66.47	80.19	66.29	76.84	58.97	62.34	53.33	53.47	63.8	49.85	61.67	0	0	1	0	0	0	59	54.03	49.1253	56.07	63.77	46.46	60.33	59.08	45.33
52	54	OD	-0.64	2.56	1	0	0		0	0	22.72	143	96	111.667	56.4444	1	607	18	2.02	0.64	86.21	83.71	88.72	58.12	98.74	72.22	115.77	64.75	64.58	67.48	73.15	61.02	51.68	67.99	0	0	1	0	0	0	74	62.25	57.9918	65.54	69.79	65.07	55.17	61.58	56.1
53	69	OS	-3.45	2.77	1	0	1	1	2	0	22.65	126	79	94.6667	49.1111	1	524.67	14	1.91	0.81	64.52	58.14	70.89	47.36	72.11	47.39	91.22	51.66	50.62	52.53	55.08	48.88	47.67	54.04	0	1	2	0	0	0	52	49.18	45.0888	43.5	63.19	49.84	52.44	64.8	39.71
54	79	OD	-0.93	2.96	1	0	0		0	0	21.77	103	81	88.3333	40.8889	1	560.67	18	1.76	0.39	77.77	74.74	80.8	56.24	91.52	56.66	106.65	65.21	60.57	61.63	73.35	71.54	64.39	66.25	1	1	1	0	0	0	67	56.91	51.7859	60.99	62.46	45.22	55.35	61.53	53.12
55	83	OD	-8.42	7.67	0	1	1	1	2	1	23.97	137	71	93	43	0	578	19	1.9	0.56	64.84	63.46	66.21	41.34	74.67	62.93	80.42	48.61	46.94	51.33	51.7	44.4	46.73	50.79	0	1	3	0	1	0	51	42.29	31.9394	46.97	51.69	57.87	20.61	55.89	25.45
56	77	OD	-4.21	3.77	0	0	0		0	0	23.49	120	74	89.3333	43.5556	0	493.33	16	2.15	0.53	81.48	81.71	81.25	67.84	88.55	71.62	97.9	56.75	54.08	48.06	62.66	65.27	49.97	60.68	1	0	2	1	1	1	50	51.12	50.4471	45.39	61.88	44.89	56.11	56.66	50.4
57	54	OD	-1.48	2.24	0	0	1	0	1	0	24.98	130	89	102.667	52.4444	0	522.33	16	2.35	0.73	79.9	78.57	81.24	68.27	93.01	63.85	94.49	62.15	59.02	60.81	65.59	53.54	67.01	66.65	0	0	2	0	1	0	64	54.96	47.4429	65.62	58.61	56.99	47.15	53.38	43.33
58	77	OS	-6.6	4.09	0	0	0		0	1	25.61	142	80	100.667	48.1111	1	493.67	19	2.05	0.74	61.64	62.2	61.08	45.53	72.07	56.9	72.07	52.92	54.82	57.94	46.52	36.18	48.6	60.61	0	1	2	0	0	0	63	56.59	56.4282	54.53	65.24	66.45	47.1	53	56.12
59	77	OS	-4.75	3.75	0	0	1	0	1	0	23.83	123	51	75	34	2	554.33	16	2.65	0.79	72.12	68.96	75.28	48.95	86.45	53.57	99.52	53.93	42.02	57.52	68.8	54.55	55.04	58.99	0	0	1	0	0	0	55	49.69	45.5671	45.28	59.64	49.3	47.43	64.87	43.08
60	62	OD	-1.72	4.29	1	1	1	1	2	1	26.07	121	69	86.3333	47.5556	2	464.67	10	2.7	0.75	69.32	79.43	59.2	66.07	95.51	51.79	63.88	54.29	54.34	56.64	40.45	62.78	59.13	53.67	0	0	3	1	0	0	55	57.62	56.3688	57.12	59.91	49.12	60.06	62.17	57.95
61	81	OS	-1.5	2.35	1	0	0		0	0	24.19	121	66	84.3333	36.2222	0	578.33	20	1.46	0.38	73.87	72.53	75.2	56.52	83.77	61.02	94.16	59.79	57.2	62.18	62.29	60.83	57.7	61.2	0	1	3	0	0	0	76	60.19	56.0376	63.47	61.89	64.49	49.92	66.85	55
62	61	OS	-0.3	2.48	1	0	0		0	0	24.36	127	82	97	51.6667	0	511.33	13	1.81	0.51	88.81	100.2	77.43	74.42	121.92	73.57	85.34	61.85	61.08	52.53	58.18	71.1	56.12	67.21	0	0	4	0	1	0	81	65.05	62.4212	63.19	68.73	66.04	59.3	76.08	62.2
63	74	OD	-8.05	13.62	0	1	1	1	2	0	23.12	131	78	95.6667	52.7778	0	501	11	2.71	0.7	76.44	75.25	77.63	57.5	90.62	63.01	94.63	59.16	58.69	59.59	67.06	46.4	54	63.96	0	0	4	1	1	0	61	54.88	53.7388	57.87	52.59	58.6	39.38	54	57.96
64	64	OS	-5.11	2.01	1	0	0		0	0	22.87	134	81	98.6667	46.7778	1	495.67	19	2.51	0.59	103.19	107.7	98.68	69.77	127.4	83.82	131.78	66.45	65.93	66.56	73.28	64.41	59.98	67.85	0	1	0	0	0	0	80	59.1	57.1259	61.1	64.38	57.37	55.23	57.14	57.86
65	63	OS	-25.87	9.27	1	1	1	1	2	0	24.76	156	100	118.667	74.1111	1	501.67	5	1.74	0.74	51.86	53.07	50.66	50.07	59.57	44.85	52.96	49.55	50.59	41.48	42.5	41.38	49.58	58.75	0	0	0	1	0	0	62	44.96	48.7659	37.46	42.53	50.34	33.3	50.96	54.94
66	69	OS	-2.5	7.16	1	1	0		0	0	24.12	138	74	95.3333	52.5556	0	443	11	2.14	0.63	62.06	68.36	55.77	60.11	86.82	36.42	64.91	54.97	44.81	59.91	40.85	63.49	56.26	66.69	0	1	3	0	0	0	67	60.47	57.6129	63.14	58.75	56.17	51.66	67.15	60.9
67	64	OS	-0.73	2.81	0	0	0		0	0	25.1	153	81	105	55	0	553.33	15	1.89	0.34	90.63	86.23	95.02	67.67	103.38	69.46	122	60.09	55.37	62.37	68.63	63.49	55.26	61.5	0	1	1	0	0	0	69	61.73	60.8671	60.26	63.4	63.24	62.92	66.86	58.9
68	85	OS	-0.53	2.63	0	0	1	0	1	0	24.25	149	86	107	59.3333	0	453	12	2.1	0.75	74.61	71.98	77.24	63.9	86.91	54.22	93.42	56.13	54.53	48.96	59.75	61.13	44.82	62.92	0	1	1	0	0	1	51	47.77	45.6929	46.41	57.92	53.42	39.03	47.56	45.22
69	76	OD	-1.71	3.61	1	1	1	0	1	0	23.23	138	88	104.667	54.7778	0	596	15	2.19	0.75	78.02	72.44	83.6	59.52	87.41	55.18	109.96	52.66	54.33	54.09	62.71	55.18	39.27	50.34	0	0	2	0	0	0	48	41.31	29.6559	39.89	70.44	38.1	36.93	60.55	22.67
70	74	OD	-3.92	7.8	1	1	1	0	1	0	24.05	122	78	92.6667	42.7778	0	544	19	1.67	0.38	83.9	95.25	72.55	90.82	105.11	75.29	64.38	57.22	58.59	36.01	55.52	63.95	58.38	62.56	0	1	3	1	1	0	54	52.26	48.9682	51.35	56.74	58.07	49.74	62.54	44.58
71	63	OS	-5.82	5.28	1	0	1	0	1	1	24.2	103	74	83.6667	41.7778	0	583.33	14	2.69	0.75	67.14	73.42	60.86	56.66	90.4	46.46	75.02	56.4	54.2	57.37	45.41	65.5	61.66	56.98	0	0	3	0	1	0	57	42.37	32.5788	48.91	57.38	37.24	37.05	46.54	28.52
72	75	OD	-22.996	11.58	0	1	1	1	2	1	24.22	127	65	85.6667	44.1111	2	587	13	2.81	0.76	53.15	52.8	53.5	31.56	61.52	63.12	56.4	45.94	55.93	32.2	43.46	37.07	48.67	43.72	1	0	3	0	1	0	78	47.43	37.4629	61.8	57.69	45.2	30.34	40.36	37.19
73	90	OD	-26.24	8.92	1	0	1	1	2	1	22.82	127	75	92.3333	57.5556	0	532.33	4	1.54	0.86	64.65	73.75	55.55	56.66	86.51	54.17	61.27	37.29	35.67	31.7	35.74	42.6	19.07	48.33	0	1	3	1	0	0	52	49.1	48.0665	53.06	53.32	34.49	54.57	41.09	51.21
74	85	OD	-1.9	2.06	1	1	1	0	1	0	24.19	135	74	94.3333	48.8889	0	506.33	14	1.99	0.48	87.58	87.09	88.08	69.92	98.71	74.19	107.52	60.68	57.89	57.19	64.23	63.35	54.32	65.77	0	1	3	0	1	1	71	54.95	54.1024	52.23	66.19	49.77	57.18	55.41	54.66
75	80	OS	-10.22	10.35	0	0	1	1	2	1	23.29	103	71	81.6667	40.4444	0	500	14	1.77	0.79	65.76	63.32	68.2	62.2	70.9	51.62	78.31	52.67	49.44	54.32	57.33	45.81	49.71	58.24	0	0	3	0	0	1	60	59.32	62.2465	48.43	65.89	62.58	62.4	67.33	62.03
76	80	OD	-13.25	11.53	0	1	1	1	2	0	24.91	130	86	100.667	55.1111	0	463.67	12	2.28	0.82	59.31	62.26	56.35	49.2	71.45	57.35	59.23	50.26	52.91	27.35	45.94	54.36	53.7	55.99	0	1	3	0	1	0	47	49.47	42.8559	59.75	59.42	47.31	44.31	39.45	40.23
77	80	OS	-26.78	9.2	1	1	1	1	2	1	23.9	123	67	85.6667	49.1111	0	531.67	8	2.2	0.76	65.72	63.91	67.53	59.98	74.43	54.88	73.6	47.4	49.77	48.9	31.59	41.24	43.76	55.87	0	1	2	0	0	1	57	52.02	51.4306	51.03	51.85	42.63	50.04	58.05	55.96
78	70	OD	-0.48	2.56	0	0	0		0	0	26	136	86	102.667	55.4444	0	568.33	13	2.05	0.49	85.92	96.41	75.44	75.56	103.84	81.49	82.81	62.9	62.6	64.83	53.7	66.61	57.79	67.4	0	1	3	0	1	1	57	57.14	50.4541	63.63	67.21	53.93	49.26	57.54	49.44
79	54	OS	-5.42	10.81	0	0	0		0	0	24.22	123	75	91	46.6667	1	570.67	14	2.02	0.66	85.17	77.25	93.1	71.35	82.51	71.5	115.34	59.37	54.7	54.84	69.12	51.17	60.45	65.47	0	0	1	0	0	0	55	53.38	50.8494	56.01	56.5	64.69	46.48	52.25	46.64
80	76	OS	-0.78	1.99	1	1	1	0	1	0	22.61	108	77	87.3333	45.2222	0	551.33	13	2.01	0.38	91.25	86.18	96.33	57.1	93.66	90.19	124.07	59.63	60.11	61.32	65.58	60.68	55.2	57.11	0	1	1	0	0	0	49	61.26	62.0335	63.35	56.23	68.77	53.01	58.46	63.05
81	70	OS	-2.14	1.95	1	0	1	0	1	0	24.64	102	68	79.3333	40.8889	0	552.67	12	2.65	0.76	62.42	63.87	60.97	42.89	77.91	51.84	77.04	54.78	51.49	57.44	61.92	68.71	52.62	49.04	0	0	3	0	0	0	62	53.4	51.4382	57.87	57.41	50.37	40.6	45.56	56.73
82	82	OS	-6.17	1.82	0	0	1	1	2	0	23.93	121	67	85	41.6667	0	550.33	15	2.12	0.58	82.82	83.95	81.69	53.39	102.16	72.73	103	64.75	64.85	58.77	63.81	61.95	63.6	69.56	0	0	1	0	0	0	78	57.24	52.45	57.33	65.59	66.11	46.17	67.16	49.17
83	52	OD	-3.18	3.41	0	0	1	0	1	0	24.26	119	77	91	46.6667	2	546	14	2.4	0.72	86.04	76.07	96.01	96.97	82.49	57.62	107.09	61.26	56.44	54.23	73.99	65.06	52.2	66.97	0	0	3	0	1	0	64	52.24	45.9241	57.69	54.89	59.38	34.57	57.88	44.99
84	67	OS	-0.98	4.14	1	1	0		0	0	23.9	120	83	95.3333	46.5556	0	623.67	17	1.35	0.44	84.25	92.59	75.9	60.76	122.08	65.78	88.37	58.31	51.23	64.4	53.17	61.09	58.17	65.18	0	0	3	1	1	1	73	62.87	65.8382	61.98	61.35	63.53	69.47	56.44	65.25
85	75	OD	-18.55	12.21	0	1	1	0	1	0		129	82	97.6667	50.1111	0	518	15	1.71	0.53	96.32	91.69	100.95	103.01	101.85	67.48	112.93	61.76	61.01	66.49	63.62	69.25	49.84	61.59	0	0	2	0	1	0	65	61.15	60.2588	61.41	61.5	66.25	54.94	64.53	59.96
86	71	OS	-12.3	14.37	1	0	1	0	1	1	23.334	137	73	94.3333	48.8889	0		14	1.63	0.33	77.67	92.26	63.07	65.65	111.35	69.46	64.2	55.64	54.63	46.22	48.7	61.21	62.7	58.65	0	1	3	1	0	1	58	61	59.26	60.64	50.15	69.22	58.3	77.13	55.26
87	84	OS	-14.45	10.19	0	1	0		0	1	26.78	140	88	105.333	54.2222	0	542.33	16	1.45	0.56	65.25	69.29	61.21	41.27	84.05	66.64	69.04	47.23	48.78	40.99	41.28	34.54	62.75	49.86	0	1	3	0	0	0	73	54.31	49.9876	57.55	65.46	48.36	51.7	51.52	49.95
88	70	OD	-8.17	9.52	0	1	1	0	1	1	29	118	85	96	53	0	512	11	1.2	0.72	57.61	67.94	47.28	74.33	65.9	46.59	43.61	54.6	47.25	54.96	41.15	59.98	50.05	68.9	0	0	3	1	1	1	58	60.15	60.4218	59.11	67.35	51.27	74.64	53.79	58.17
89	74	OS	-16.91	12.96	0	1	1	1	2	1	24	153	92	112.333	60.8889	0	498.33	14	2.11	0.88	53.59	59.04	48.13	47.17	65.32	47.62	54.24	39.95	38.04	36.44	36.16	46.29	36.75	44.48	0	0	3	1	1	0	62	63.44	62.0265	68.43	69.14	39.66	64.27	61.38	70.97
90	36	OS	-5.54	2.09	1	1	1	1	2	1	25.47	102	65	77.3333	28.5556	1	606	23	2.3	0.68	72.52	75.05	69.98	48.95	93.87	58.39	88.85	59.39	58.16	67.24	53.25	63.96	54.65	60.25	0	0	2	0	0	0	64	49.62	42.3376	55.8	54.2	34.94	33.62	57.33	49.5
91	85	OD	-14.123	12.47	1	1	1	1	2	1	22.46	152	73	99.3333	56.2222	0	481.33	10	2.28	0.73	53.46	58.87	48.05	48.2	70.88	40.08	54.67	42.86	34.69	44.07	36.79	47.84	48.51	50.33	0	0	2	1	1	0	76	60.76	61.8582	60.26	52.74	52.77	66.06	66.77	64.03
92	75	OS	-4.74	9.12	1	1	1	1	2	1	24.45	123	83	96.3333	54.2222	0	600.67	10	1.47	0.66	65.38	62.84	67.93	53.97	69.23	61.13	77.21	55.25	50.58	65.99	46.96	45.54	61.82	61.17	0	0	3	0	0	1	75	57.41	47.48	64.89	69.61	48.86	42.05	66.92	49.28
93	67	OS	-10.92	11.48	0	0	1	1	2	1	25.07	99	64	75.6667	35.4444	0	500.67	15	1.86	0.75	52.59	58.24	46.94	26.57	76.41	53.59	53.79	46.85	51.6	47.97	37.25	31.43	56.34	47.39	0	1	4	1	1	0	65	43.15	29.1894	56.55	55.52	27.26	25.29	53.06	31.78
94	63	OD	-5.15	11.04	1	1	0		0	0	23.43	117	79	91.6667	47.1111	0		14	2.54	0.61	70.42	68.93	71.9	55.25	74.57	63.6	88.25	64.29	63.38	65.63	64.89	56.68	61.59	69.16	0	0	3	0	1	0	74	67.06	68.0982	68.51	67.06	71.86	65.3	59.12	67.67
95	63	OS	-5.59	4.37	1	0	0		0	0	24.17	113	51	71.6667	32.7778	1	564.67	15	1.66	0.19	87.01	91.34	82.68	66.81	115.84	54.47	110.93	56.08	56.5	62.54	63.09	56.94	53.32	49.03	0	1	1	0	0	0	58	54.39	50.5282	54.37	55.72	44.3	48.81	67.58	54.06
96	80	OD	-4.92	4.61	1	1	0		0	0	22.43	122	68	86	40.3333	0	545.33	17	2.15	0.62	68.84	65.98	71.7	52.17	82.12	50.99	90.07	52.41	47.01	50.12	59.94	53.4	51.91	56.25	0	0	0	1	1	0	61	57.46	58	52.08	60.11	59.15	53.34	66.08	59.56
97	66	OS	-20.8	9.47	0	1	1	1	2	1	27.48	121	65	83.6667	39.7778	0	541	16	1.44	0.59	55.43	54.71	56.15	35.07	68.65	46.89	71.11	45.98	39.47	46.85	54.98	48.92	45.02	48.64	0	0	3	0	0	1	59	51.63	47.2906	55.44	63.6	57.94	30.32	46.32	50.1
98	69	OD	-10.75	13.22	1	1	1	1	2	1	24.65	127	89	101.667	51.7778	0	535.33	16	2.09	0.68	69.66	77.09	62.23	62.85	91.13	63.07	61.58	57.76	59.89	53.34	46.14	59.02	53.49	64.35	0	1	3	0	1	0	62	56.52	47.5382	62.04	70.1	41.05	42.66	66.21	52.59
99	60	OS	-5.33	11.58	1	0	1	0	1	0	23.25	97	64	75	36	0	504.67	14	1.71	0.75	82.99	81.32	84.65	65.47	91.72	74.39	100.36	62.36	60.49	67.09	63.49	53.63	59.73	66.97	0	0	2	0	0	0	63	53.86	48.3329	58.82	60.79	48.94	50.59	57.06	47.06
100	35	OS	-5.06	2.58	0	1	1	0	1	0	23.39	136	108	117.333	61.2222	2	493	17	3.19	0.78	71.62	82.42	60.83	63.29	96.17	58.09	68.94	65.18	62.74	66.44	57.59	66.06	63.93	71.29	0	0	0	0	0	0	79	66.22	64.6635	69.11	63.44	58.91	59.31	69.01	69.6
101	81	OS	-5.78	4.27	0	0	0		0	0	22.3	140	82	101.333	47.5556	0	503.33	20	1.72	0.6	59.93	60.9	58.95	50.98	68.92	51.49	68.33	46.32	45.35	47.2	51.9	45.28	41.62	47.14	0	0	3	1	0	1	67	50.69	47.3194	41.47	59.71	60.96	52.15	68.23	39.11
102	68	OD	-4.66	9.41	1	1	1	1	2	1	26.09	150	82	104.667	55.7778	0	552.67	14	1.59	0.62	64.72	68.11	61.34	49.76	73.24	67.42	68.48	53.98	56.57	58.83	34.82	66.95	47.41	54.55	0	0	1	0	1	0	56	55.85	51.0647	56.14	64.22	39.81	58.01	67.44	52.98
103	73	OS	-3.13	6.32	1	1	0		0	0	25.67	162	104	123.333	65.2222	0	472.67	17	1.7	0.66	67.84	80.18	55.51	62.23	93.98	56.77	58.4	55.97	56.76	40.43	53.22	63.67	58.65	58.6	0	1	1	0	1	0	63	59.08	55.7606	59.63	67.68	51.36	59.51	63.45	56.05
104	83	OD	-10.53	11.58	1	1	1	0	1	1	26	113	74	87	54	0	525.67	4	1.27	0.52	75.86	83.92	67.81	58.59	95.73	67.13	82	50.7	53.49	49.6	50.02	60.5	46.55	45.46	0	1	0	0	0	1	54	57.12	52.0524	65.65	61.19	58.91	56.54	51.52	47.01
105	71	OD	-2.31	4.55	0	0	0		0	0	23.31	116	77	90	50	0	512.67	10	1.72	0.61	83.73	94.01	73.44	69.29	105.45	80.58	79.59	61.9	61.59	50.72	64.41	71.8	57.37	63.82	0	0	1	0	0	0	71	63.09	60.0547	67.51	69.41	54.78	63.54	58.86	60.85
106	82	OS	-6.4	6.25	0	0	1	0	1	0	22.52	131	69	89.6667	49.7778	0	593.67	10	1.43	0.44	59.83	63.17	56.49	41.93	75.23	57.19	64.98	51.7	50.63	58.45	44.59	48.82	53.83	53.59	0	0	0	1	0	1	60	45.36	40.7482	50.45	49.18	41.1	43.07	47.2	39.56
107	69	OD	-5.75	8.93	1	0	1	0	1	1	22.91	149	69	95.6667	52.7778	0		11	2.34	0.72	78.7	85.64	71.76	70.57	101.07	64.7	78.46	55.58	49.48	62.91	37.01	60.72	57.06	65.34	0	0	3	0	0	0	60	55.22	60.2276	49.39	56.52	59.12	57.28	49.2	62.03
108	68	OS	-3.38	4.36	0	1	0		0	0	23.64	134	69	90.6667	44.4444	1	482	16	4.07	0.78	67.11	70.9	63.31	53.64	87.51	47.43	79.84	57.59	57.47	52.52	55.46	54.27	50.84	66.4	1	1	1	0	0	0	75	60.09	61.2841	54.86	62.82	59.87	58.77	65.21	63.03
109	78	OD	-1.11	2.15	0	1	0		0	0	23.95	129	84	99	54	1	564	12	2.79	0.66	76.84	80.07	73.61	54.16	97.12	59.72	96.38	58.26	56.13	58.65	62.32	65.81	47.33	60.34	1	1	0	0	0	0	68	62.04	60.7888	64.35	61.41	59.87	66.16	61.34	58.81
110	69	OD	-14.47	14.05	1	1	1	1	2	1	24.59	133	90	104.333	66.5556	0	628	3	2.09	0.54	72.91	70.52	75.29	46	82.53	73.94	89.17	50.5	52.01	58.6	54.47	38.17	50.21	48.83	0	0	3	1	0	1	49	51.68	49.0229	49.72	62.26	50.84	40.71	56.63	51.91
111	62	OD	-10.19	11.24	0	1	1	1	2	1	23.51	141	72	95	47.3333	2	496	16	2.52	0.68	80	89	70	66	105	73	75	47.27	45.94	40.1	32.02	43.17	56.84	56.08	0	0	2	0	0	0	48	44.27	48.3594	41.54	43.45	39.76	46.9	33.09	52.83
112	65	OD	-3.23	6.02	0	1	1	1	2	1	26.04	129	69	89	47.3333	0	546.67	12	1.71	0.77	67.65	71.47	63.83	53.05	78.52	65.24	73.78	47.82	45.16	58.97	33.11	57.82	44.14	48.27	0	0	3	0	0	0	71	61.25	55.5588	70.08	68.05	38.98	63.09	61.47	59.58
113	45	OD	-8.35	14.57	0	1	1	1	2	1	22.98	128	81	96.6667	52.4444	2	520.33	12	1.94	0.62	83.74	97.57	69.91	63.66	119.09	74.22	77.98	59.78	60.18	66.18	38.01	70.76	63.04	59.91	0	0	3	0	0	0	73	59.68	53.3024	64.47	61.35	58.31	47.58	71.29	53.62
114	80	OD	-15.14	11.16	0	1	1	1	2	1	24.43	136	78	97.3333	40.8889	0		24	1.91	0.58	59.47	62.97	55.98	52.03	70.28	52.88	62.71	46.61	42.82	47.73	32.16	39.94	47.82	60.12	1	1	0	1	0	0	50	54.07	57.0906	50.63	45.93	38.91	54.73	61.06	66.22
115	55	OD	-10.27	14.28	1	1	0		0	0	25.09	124	90	101.333	53.5556	2	485.67	14	2.33	0.74	68.39	72.38	64.4	68.83	79.98	61.77	62.98	63	65.91	54.97	50.07	68.02	55.75	70.45	0	1	3	0	0	0	77	65.17	65.2553	68.39	69.16	63.16	63.83	53.42	66.82
116	87	OD	-3.48	2.77	1	1	1	1	2	1	23.18	92	62	72	41	0		7	2.36	0.57	82.46	92.01	72.91	72.94	106.23	66.32	84.35	56.89	58.33	59.14	36.94	55.45	53.54	66.04	0	0	2	0	0	0	60	53.86	50.35	52.59	55.43	47.92	58.54	68.5	47.79
117	53	OD	-3.43	3.75	0	0	0		0	0	25.71	131	78	95.6667	49.7778	0	619	14	1.85	0.74	61.31	60.45	62.17	47.96	69.71	50.47	77.09	61.83	62.17	65.85	55.62	61.36	57	64.77	0	0	0	1	0	0	52	56.71	54.0671	57.4	60.63	48.5	52.9	62.1	57.06
118	60	OD	-5.44	9.44	0	0	1	1	2	1	25.4	118	72	87.3333	47.2222	0	544	11	1.53	0.82	60.54	68.1	52.98	56.58	78.11	54.73	52.73	56.85	55.7	54.7	37.32	67.44	54.75	64.16	0	0	2	1	1	0	74	54.6	47.5059	69.22	38.87	25.01	55.48	64.57	53.96
119	63	OS	-21.68	11.38	0	1	1	1	2	1	27.78	120	68	85.3333	39.8889	2	503	17	1.94	0.82	64.36	62.37	66.34	38.19	79.5	61.4	78.34	51.03	57.94	65.64	31.92	35.12	56.12	49.77	0	0	3	0	1	0	65	44.59	40.3218	52.41	54	56.27	29.89	32.18	37.87
120	75	OS	-10.92	10.32	0	0	0		0	1	25.42	105	75	85	42.6667	0	534.33	14	1.43	0.46	58.13	62.96	53.3	39.72	76.46	53.28	63.06	48.98	45.38	52.09	40.83	48.27	54.91	53.13	0	0	1	0	0	0	65	60.69	60.4565	57.47	61.42	55.62	56.33	70.1	64.44
121	59	OS	-18.78	12.58	1	1	1	1	2	1	25.23	114	81	92	58.3333	0	481.67	3	1.79	0.87	50.58	54.8	46.37	24.67	64.63	58.96	54.08	45.24	56.99	52.21	28.44	46.04	52.2	31.29	0	0	0	1	0	1	65	39.69	25.3829	53.52	48.99	17.23	42.97	47.13	21.19
122	81	OD	-29.64	3.5	0	1	1	1	2	1	24.32	134	83	100	52.6667	1	514.67	14	2.25	0.82	54.16	52.64	55.68	45.15	61.19	49.92	60.4	40.13	36.51	44.58	40.38	45.85	35.64	41.91	1	0	2	0	0	1	59	42.36	34.2518	45.86	57.42	28.29	28.54	51.71	39.44
123	70	OD	-9.5	7.09	1	0	0		0	0	24.9	95	72	79.6667	40.1111	0	534	13	1.44	0.58	56.29	54.47	58.12	49.03	60.62	47.01	68.52	52.73	53.65	53.11	40.34	53.47	39.72	63.82	0	0	2	0	1	0	60	60.69	57.7394	59.22	70.86	58.08	60.66	61.49	56.29
